# Supplementary material for: QTL Analysis for Rice Quality-Related Traits and Fine Mapping of qWCR3
Source: Int J Mol Sci. 2024 Apr 16;25(8):4389. doi: 10.3390/ijms25084389 (PMC11050666; doi:10.3390/ijms25084389)
Supplement: Supplementary file 1 [file ijms-25-04389-s001.zip]

Archive with 1 entries (1 files):
- ijms-2919972-supplementary.pdf
